# Supplementary material for: Bioprospecting of Artemisia genus: from artemisinin to other potentially bioactive compounds
Source: Sci Rep. 2024 Feb 27;14:4791. doi: 10.1038/s41598-024-55128-z (PMC10899597; doi:10.1038/s41598-024-55128-z)
Supplement: Supplementary file 1 — Supplementary Information 1. [file 41598_2024_55128_MOESM1_ESM.xlsx]

## Sheet: Foglio2
ID	Rt (min)	m/z (-) detected	Putative identification	Metabolite class	formula	ESI- detected ion	m/z (-) expected	mass error (ppm)	ms/ms(-)	UV-vis	MSI level	ref
1	3.54263	315.072	Dihydroxybenzoic acid hexoside isomer	HBA derivatives	C13H16O9	[M-H]-	315.071	1.76586	108,022; 153,018	na	2
2	3.91762	315.072	Dihydroxybenzoic acid hexoside isomer	HBA derivatives	C13H16O9	[M-H]-	315.071	2.10951	108,022; 153,018	na	2
3	4.08533	353.087	Neochlorogenic acid (5-caffeoylquinic acid)	HCA derivatives	C16H18O9	[M-H]-	353.087	-0.0719223	135,044; 179,035; 191,057	245, 326	1
4	4.274	315.072	Dihydroxybenzoic acid hexoside isomer	HBA derivatives	C13H16O9	[M-H]-	315.071	2.93546	108,022; 153,018	na	2
5	4.30545	285.062	Dihydroxybenzoic acid pentoside	HBA derivatives	C12H14O8	[M-H]-	285.061	-0.308172	108,022; 153,018	na	2
6	4.33452	339.072	Esculetin hexoside	Coumarins	C15H16O9	[M-H]-	339.072	-0.289858	177.019	na	2	Trifan, A., Zengin, G., Sinan, K. I., Sieniawska, E., Sawicki, R., Maciejewska-Turska, M., ... & Luca, S. V. (2022). Unveiling the phytochemical profile and biological potential of five artemisia species. Antioxidants, 11(5), 1017.
7	4.40788	515.14	Caffeoylquinic acid hexoside isomer	HCA derivatives	C22H28O14	[M-H]-	515.14	-0.0822821	na	na	2
8	4.50223	369.082	Coumarin-O-hexoside	Coumarins	C15H16O8	[M+HCOOH-H]-	369.082	-0.411924	133,024; 162,025	246, 317	2	Mamatova, A. S., Korona-Glowniak, I., Skalicka-Woźniak, K., Józefczyk, A., Wojtanowski, K. K., Baj, T., ... & Malm, A. (2019). Phytochemical composition of wormwood (Artemisia gmelinii) extracts in respect of their antimicrobial activity. BMC complementary and alternative medicine, 19(1), 1-8.
9	4.7619	353.087	Chlorogenic acid (3-caffeoylquinic acid)	HCA derivatives	C16H18O9	[M-H]-	353.087	-0.072634	135,044; 179,035; 191,057	242, 325	1
10	4.85623	399.093	Methoxycoumarin-O-hexoside	Coumarins	C16H18O9	[M+HCOOH-H]-	399.093	-0.268256	191,034; 176,010	247, 290, 336	2
11	4.8772	189.077	Unidentified		C8H14O5	[M-H]-	189.076	2.29583	115,040; 99,081	na
12	4.88768	325.092	trans-Melilotoside	HCA derivatives	C15H18O8	[M-H]-	325.092	-0.12572	163.039	275, 310	2	Moutona, J., & van der Kooyb, F. Unlocking the full (medicinal) potential of Artemisia annua: A LC-MS and NMR investigation of the tea infusion.
13	5.1183	429.103	Dimethoxycoumarin-O-hexoside	Coumarins	C17H20O10	[M+HCOOH-H]-	429.103	-0.0608593	221,046; 206,021	246, 293, 330	2	El-Wassimy, M. T. M., Ahmed, M. M., Younes, S. H., & Hegazy, M. E. F. (2018). Antimicrobial and Antiproliferative activity of Tomenin compound isolated from Seriphidium Herba-Alba. Sohag Journal of Sciences, 3(1), 1-8; Ding, J., Wang, L., He, C., Zhao, J., Si, L., & Huang, H. (2021). Artemisia scoparia: Traditional uses, active constituents and pharmacological effects. Journal of Ethnopharmacolog…
14	5.15785	581.151	Unidentified		C26H30O15	[M-H]-	581.151	0.772303	239,056; 209,046; 167,035; 269,067; 401,091; 419,124	na	4
15	5.38845	353.088	Caffeoylquinic acid isomer	HCA derivatives	C16H18O9	[M-H]-	353.087	-0.115233	135,044; 179,035; 191,057	243, 319	2
16	5.39893	387.166	Tuberonic acid hexoside	Jasmonates	C18H28O9	[M-H]-	387.166	0.258287	207,102; 163,112	na	2	Melguizo-Melguizo, D., Diaz-de-Cerio, E., Quirantes-Piné, R., Švarc-Gajić, J., & Segura-Carretero, A. (2014). The potential of Artemisia vulgaris leaves as a source of antioxidant phenolic compounds. Journal of Functional Foods, 10, 192-200.
17	5.52472	311.077	Caffeoylpentoside	HCA derivatives	C14H16O8	[M-H]-	311.077	-0.159251	179.035	246, 323	2
18	5.57475	515.118	Dicaffeoylquinic acid isomer	HCA derivatives	C25H24O12	[M-H]-	515.119	0.0950301	135,044; 179,035; 191,057; 353,085		2
19	5.80535	367.103	Feruloylquinic acid isomer	HCA derivatives	C17H20O9	[M-H]-	367.103	-0.932139	191,057; 193,051	246, 325	2
20	5.91017	325.092	cis-Melilotoside	HCA derivatives	C15H18O8	[M-H]-	325.092	-0.189989	163.039	261	2	Moutona, J., & van der Kooyb, F. Unlocking the full (medicinal) potential of Artemisia annua: A LC-MS and NMR investigation of the tea infusion.
21	6.26418	367.103	Feruloylquinic acid isomer	HCA derivatives	C17H20O9	[M-H]-	367.103	-0.158861	191,057; 193,051	246, 325	2
22	6.33755	609.145	Quercetin-3-O-rutinoside	Flavonoids	C27H30O16	[M-H]-	609.145	0.79038	300,029; 301,033	254, 348	1
23	6.44	593.151	Kaempherol-O-hexoside-deoxyhexoside	Flavonoids	C27H30O15	[M-H]-	593.151	0.97433	na	na	2
24	6.56578	463.087	Quercetin-3-O-glucoside	Flavonoids	C21H20O12	[M-H]-	463.088	-0.451523	300,027; 271,024; 255,029; 301,035	254, 353	1
25	6.60772	677.173	Dicaffeoylquinic acid hexoside	HCA derivatives	C31H34O17	[M-H]-	677.172	1.7485	na	na	2
26	6.63917	493.098	Mearnsetin-O-hexoside	Flavonoids	C22H22O13	[M-H]-	493.098	-0.892689	315,015; 316,022; 330,039; 331,043	253, 339	2	Han, J., Ye, M., Qiao, X., Xu, M., Wang, B. R., & Guo, D. A. (2008). Characterization of phenolic compounds in the Chinese herbal drug Artemisia annua by liquid chromatography coupled to electrospray ionization mass spectrometry. Journal of pharmaceutical and biomedical analysis, 47(3), 516-525.
27	6.77543	389.108	Unidentified (hexoside)		C15H20O9	[M+HCOOH-H]-	389.108	-0.637351	343,104; 181,052	282, 340	4
28	6.82547	515.119	Dicaffeoylquinic acid isomer	HCA derivatives	C25H24O12	[M-H]-	515.119	0.0435888	135,044; 179,035; 191,057; 353,085	246, 326	2
29	6.82547	593.151	Kaempherol-3-O-rutinoside	Flavonoids	C27H30O15	[M-H]-	593.151	0.914625	285,041; 284,032; 255,027; 227,034	364, 346	1
30	6.93028	623.161	Isorhamnetin-O-hexoside-deoxyhexoside	Flavonoids	C28H32O16	[M-H]-	623.161	-0.297722	315.051	357	2
31	7.00365	577.156	Apigenin-O-hexoside-deoxyhexoside	Flavonoids	C27H30O14	[M-H]-	577.156	1.26271	269.046	na	2
32	7.00365	653.172	Eupatolitin-O-hexoside-O-deoxyhexoside	Flavonoids	C29H34O17	[M-H]-	653.172	0.181091	345.083	na	2	Trifan, A., Zengin, G., Sinan, K. I., Sieniawska, E., Sawicki, R., Maciejewska-Turska, M., ... & Luca, S. V. (2022). Unveiling the phytochemical profile and biological potential of five artemisia species. Antioxidants, 11(5), 1017.
33	7.04558	515.118	Dicaffeoylquinic acid isomer	HCA derivatives	C25H24O12	[M-H]-	515.119	0.174717	135,044; 179,035; 191,057; 353,085	244, 325	2
34	7.10848	515.119	Dicaffeoylquinic acid isomer	HCA derivatives	C25H24O12	[M-H]-	515.119	0.0287335	135,044; 179,035; 191,057; 353,085	244, 325	2
35	7.13992	695.124	Tricaffeoylhexaric acid isomer	HCA derivatives	C33H28O17	[M-H]-	695.125	0.0924294	533,083; 371,061	247, 325	2
36	7.18185	477.103	Isorhamnetin-3-O-glucoside	Flavonoids	C22H22O12	[M-H]-	477.103	-0.998162	271,023; 243,029; 314,037; 299,018; 285,037; 215,031	na	1
37	7.25285	515.118	Dicaffeoylquinic acid isomer	HCA derivatives	C25H24O12	[M-H]-	515.119	0.174717	135,044; 179,035; 191,057; 353,085	246, 326	2
38	7.27382	515.119	Dicaffeoylquinic acid isomer	HCA derivatives	C25H24O12	[M-H]-	515.119	-0.0214766	135,044; 179,035; 191,057; 353,085	243, 326	2
39	7.29478	431.098	Apigenin-7-O-glucoside	Flavonoids	C21H20O10	[M-H]-	431.097	-0.141703	268,035; 269,045	266, 332	1
40	7.41	515.119	Dicaffeoylquinic acid isomer	HCA derivatives	C25H24O12	[M-H]-	515.119	0.0125197	135,044; 179,035; 191,057; 353,085	246, 326	2
41	7.452	515.119	Dicaffeoylquinic acid isomer	HCA derivatives	C25H24O12	[M-H]-	515.119	0.0479827	135,044; 179,035; 191,057; 353,085		2
42	7.47297	693.202	Ferulic acid derivative	HCA derivatives	-	[M-H]-	-	-	193,052; 175,038; 160,016	246, 328	2	Ghareeb, M. A., Sobeh, M., Rezq, S., El-Shazly, A. M., Mahmoud, M. F., & Wink, M. (2018). HPLC-ESI-MS/MS profiling of polyphenolics of a leaf extract from Alpinia zerumbet (Zingiberaceae) and its anti-inflammatory, anti-nociceptive, and antipyretic activities in vivo. Molecules, 23(12), 3238.
43	7.52538	625.12	Quercetin-O-caffeoylhexoside	Flavonoids	C30H26O15	[M-H]-	625.119	0.568212	300,029; 301,033; 463,086		2
44	7.52538	695.126	Tricaffeoylhexaric acid isomer	HCA derivatives	C33H28O17	[M-H]-	695.125	-0.177538	371,061; 209,031; 533,101; 191,057; 191,020; 179,035; 161,022; 135,044	247, 325	2
45	7.65927	529.134	Caffeoylferuloylquinic acid isomer	HCA derivatives	C26H26O12	[M-H]-	529.134	0.0755784	191.057	246, 326	2
46	7.65927	549.197	Tracheloside isomer	Lignans	C27H34O12	[M-H]-	549.197	0.538209	387,1650; 161,025	247, 323	2	Trifan, A., Zengin, G., Sinan, K. I., Sieniawska, E., Sawicki, R., Maciejewska-Turska, M., ... & Luca, S. V. (2022). Unveiling the phytochemical profile and biological potential of five artemisia species. Antioxidants, 11(5), 1017.
47	7.68023	499.124	Coumaroylcaffeoylquinic acid isomer	HCA derivatives	C25H24O11	[M-H]-	499.124	0.0989192	191,057; 179,034; 163,042	247, 323	2
48	7.71168	695.127	Tricaffeoylhexaric acid isomer	HCA derivatives	C33H28O17	[M-H]-	695.125	-0.3281	371,061; 209,031; 533,101; 191,057; 191,020; 179,035; 161,022; 135,044	247, 325	2
49	7.73265	461.108	Dihydroxy-methoxy-flavone-O-hexoside isomer	Flavonoids	C22H22O11	[M-H]-	461.108	-0.0943558	na	na	2
50	7.92132	529.134	Caffeoylferuloylquinic acid isomer	HCA derivatives	C26H26O12	[M-H]-	529.135	-0.550687	191.057	246, 326	2
51	8.01567	529.134	Caffeoylferuloylquinic acid isomer	HCA derivatives	C26H26O12	[M-H]-	529.135	-0.550687	191.057	246, 326	2
52	8.0471	499.124	Coumaroylcaffeoylquinic acid isomer	HCA derivatives	C25H24O11	[M-H]-	499.124	0.0380438	191,057; 179,035; 163,042	247, 323	2
53	8.0471	549.197	Tracheloside isomer	Lignans	C27H34O12	[M-H]-	549.197	-0.052547	na	na	2
54	8.09	529.135	Caffeoylferuloylquinic acid isomer	HCA derivatives	C26H26O12	[M-H]-	529.134	1.95145	191.057	246, 326	2
55	8.08665	515.119	Dicaffeoylquinic acid isomer	HCA derivatives	C25H24O12	[M-H]-	515.119	0.0531453	135,044; 179,035; 191,057; 353,085	246, 326	2
56	8.2334	461.108	Dihydroxy-methoxy-flavone-O-hexoside isomer	Flavonoids	C22H22O11	[M-H]-	461.108	-0.0647429	na	na	2
57	8.36967	695.127	Tricaffeoylhexaric acid isomer	HCA derivatives	C33H28O17	[M-H]-	695.125	-0.269506	371,061; 209,031; 533,101; 191,057; 191,020; 179,035; 161,022; 135,044	247, 325	2
58	8.57693	735.213	Ferulic acid derivative isomer	HCA derivatives	-	[M-H]-	-	-	175,040; 193,051; 160,016; 539,137	247, 329	2
59	8.76562	529.134	Caffeoylferuloylquinic acid isomer	HCA derivatives	C26H26O12	[M-H]-	529.134	0.795066	191.057	246, 326	2
60	8.7761	677.151	Tricaffeoylquinic acid isomer	HCA derivatives	C34H30O15	[M-H]-	677.15	-0.103102	191,057; 515,118	248, 329	2
61	8.81803	515.119	Dicaffeoylquinic acid isomer	HCA derivatives	C25H24O12	[M-H]-	515.119	-0.671464	135,044; 179,035; 191,057; 353,085	246, 326	2
62	8.81803	735.213	Ferulic acid derivative isomer	HCA derivatives	-	[M-H]-	-	-	175,040; 193,051; 160,016; 539,137	247, 329	3
63	8.88092	543.15	Diferuloylquinic acid isomer	HCA derivatives	C27H28O12	[M-H]-	543.15	-0.476968	191,057; 193,051	249, 327	2
64	8.97288	735.212	Ferulic acid derivative isomer	HCA derivatives	-	[M-H]-	-	-	175,040; 193,051; 160,016; 539,137	247, 329	3
65	9.03577	677.151	Tricaffeoylquinic acid isomer	HCA derivatives	C34H30O15	[M-H]-	677.15	1.38161	191,057; 515,118	na	2
66	9.2559	345.061	Tetrahydroxydimethoxyflavone isomer	Flavonoids	C17H14O8	[M-H]-	345.061	0.518392	327,012; 315,015	250, 340	2	Trifan, A., Zengin, G., Sinan, K. I., Sieniawska, E., Sawicki, R., Maciejewska-Turska, M., ... & Luca, S. V. (2022). Unveiling the phytochemical profile and biological potential of five artemisia species. Antioxidants, 11(5), 1017.
67	9.33738	487.253	Farnesane sesquiterpene acetylhexose isomer	Terpenoids	C23H38O8	[M+HCOOH-H]-	487.254	-2.65967	441.248; 221.066; 161.045; 149.047; 131.032; 113.028; 101.026	na	4
68	9.35835	677.153	Tricaffeoylquinic acid isomer	HCA derivatives	C34H30O15	[M-H]-	677.15	4.42705	191,057; 515,118	na	2
69	9.45268	765.167	Isobutyril-tricaffeoylhexaric acid isomer	HCA derivatives	C37H34O18	[M-H]-	765.166	-0.167394	279,071; 441,104; 603,137; 191,023	na	2	Kłeczek, N., Malarz, J., Gierlikowska, B., Kiss, A. K., & Stojakowska, A. (2020). Constituents of Xerolekia speciosissima (L.) Anderb.(Inuleae), and Anti-Inflammatory Activity of 7, 10-Diisobutyryloxy-8, 9-epoxythymyl Isobutyrate. Molecules, 25(21), 4913.
70	9.70425	765.17	Isobutyril-tricaffeoylhexaric acid isomer	HCA derivatives	C37H34O18	[M-H]-	765.166	-0.545942	279,071; 441,104; 603,137; 191,023	na	2	Kłeczek, N., Malarz, J., Gierlikowska, B., Kiss, A. K., & Stojakowska, A. (2020). Constituents of Xerolekia speciosissima (L.) Anderb.(Inuleae), and Anti-Inflammatory Activity of 7, 10-Diisobutyryloxy-8, 9-epoxythymyl Isobutyrate. Molecules, 25(21), 4913.
71	9.76477	487.253	Farnesane sesquiterpene acetylhexose isomer	Terpenoids	C23H38O8	[M+HCOOH-H]-	487.254	-2.29574	441.248; 221.066; 161.045; 149.047; 131.032; 113.028; 101.026	248, 341	4
72	9.922	765.168	Isobutyril-tricaffeoylhexaric acid isomer	HCA derivatives	C37H34O18	[M-H]-	765.166	-0.30593	279,071; 441,104; 603,137; 191,023	na	2	Kłeczek, N., Malarz, J., Gierlikowska, B., Kiss, A. K., & Stojakowska, A. (2020). Constituents of Xerolekia speciosissima (L.) Anderb.(Inuleae), and Anti-Inflammatory Activity of 7, 10-Diisobutyryloxy-8, 9-epoxythymyl Isobutyrate. Molecules, 25(21), 4913.
73	10.0478	779.18	Acylated tricaffeoylhexaric acid isomer	HCA derivatives	C38H36O18	[M-H]-	779.182	0.277776	293,087; 455,118; 617,148		3	Kłeczek, N., Malarz, J., Gierlikowska, B., Kiss, A. K., & Stojakowska, A. (2020). Constituents of Xerolekia speciosissima (L.) Anderb.(Inuleae), and Anti-Inflammatory Activity of 7, 10-Diisobutyryloxy-8, 9-epoxythymyl Isobutyrate. Molecules, 25(21), 4913.
74	10.1002	345.061	Tetrahydroxydimethoxyflavone isomer	Flavonoids	C17H14O8	[M-H]-	345.061	-1.26638	na	na	2	Trifan, A., Zengin, G., Sinan, K. I., Sieniawska, E., Sawicki, R., Maciejewska-Turska, M., ... & Luca, S. V. (2022). Unveiling the phytochemical profile and biological potential of five artemisia species. Antioxidants, 11(5), 1017.
75	10.4752	955.492	Ginsenoside-like saponin	Terpenoids	C48H76O19	[M-H]-	955.49	1.60452	793,441; 731,434; 613,374; 569,381; 523,377	na	3	Zhang, C., Zuo, T., Wang, X., Wang, H., Hu, Y., Li, Z., ... & Yu, H. (2019). Integration of data-dependent acquisition (DDA) and data-independent high-definition MSE (HDMSE) for the comprehensive profiling and characterization of multicomponents from Panax japonicus by UHPLC/IM-QTOF-MS. Molecules, 24(15), 2708.
76	10.5066	779.178	Acylated tricaffeoylhexaric acid isomer	HCA derivatives	C38H36O18	[M-H]-	779.182	0.495194	293,087; 455,118; 617,148		3	Kłeczek, N., Malarz, J., Gierlikowska, B., Kiss, A. K., & Stojakowska, A. (2020). Constituents of Xerolekia speciosissima (L.) Anderb.(Inuleae), and Anti-Inflammatory Activity of 7, 10-Diisobutyryloxy-8, 9-epoxythymyl Isobutyrate. Molecules, 25(21), 4913.
77	10.5381	359.077	Trihydroxytrimethoxyflavone isomer	Flavonoids	C18H15O8	[M-H]-	359.077	-0.517586	286,013; 344,053; 329,030; 314,007; 258,017; 230,022; 202,027	250, 350	2	Boukhalkhal, S., Gourine, N., Pinto, D. C., Silva, A. M., & Yousfi, M. (2020). UHPLC-DAD-ESI-MSn profiling variability of the phenolic constituents of Artemisia campestris L. populations growing in Algeria. Biocatalysis and Agricultural Biotechnology, 23, 101483.
78	11.0993	793.437	Calenduloside-like saponin	terpenoids	C42H66O14	[M-H]-	793.437	-0.701804	631,381; 613,374; 569,386; 455,354	na	3	Grati, W., Samet, S., Bouzayani, B., Ayachi, A., Treilhou, M., Téné, N., & Mezghani-Jarraya, R. (2022). HESI-MS/MS Analysis of phenolic compounds from Calendula aegyptiaca fruits extracts and evaluation of their antioxidant activities. Molecules, 27(7), 2314.
79	11.3509	487.254	Farnesane sesquiterpene acetylhexose isomer	Terpenoids	C23H38O8	[M+HCOOH-H]-	487.254	-1.45779	441.248	na
80	11.8283	373.092	Casticin	Flavonoids	C19H18O8	[M-H]-	373.092	-0.201575	358,071; 343,043; 285,003; 257,009; 229,015	254, 350	2	Trifan, A., Zengin, G., Sinan, K. I., Sieniawska, E., Sawicki, R., Maciejewska-Turska, M., ... & Luca, S. V. (2022). Unveiling the phytochemical profile and biological potential of five artemisia species. Antioxidants, 11(5), 1017.; Boukhalkhal, S., Gourine, N., Pinto, D. C., Silva, A. M., & Yousfi, M. (2020). UHPLC-DAD-ESI-MSn profiling variability of the phenolic constituents of Artemisia campe…
81	11.8493	541.28	absinthin	Terpenoids	C30H40O6	[M+HCOOH-H]-	541.28	-0.403996	495.272; 451.284; 433.274; 337.804; 293.820	251, 353	1
82	12.6621	265.144	Unidentified		C15H22O4	[M-H]-	265.144	1.14588	233,115; 189,126; 177,093	na	4
83	12.9242	571.254	Unidentified						na	na
84	13.758	539.264	Putative guaiane-type sesquiterpenoid dimer	Terpenoids	C30H38O6	[M+HCOOH-H]-	539.264	-1113	493.269; 471.232; 293.105;	251, 353	4	Su, L.-H., Ma, W.-J., Ma, Y.-B., Li, T.-Z., Geng, C.-A., Dong, W., He, X.-F., Zhang, X.-M. and Chen, J.-J. (2023), Artemiprincepsolides A—F, Novel Germacrane-guaiane and Eudesmane-guaiane Sesquiterpenoid Dimers from Artemisia princeps and Their Antihepatoma Activity. Chin. J. Chem.
85	14.862	507.238	Putative guaiane-type sesquiterpenoid dimer	Terpenoids	C30H36O7	[M-H]-	507.238	-0.79	463.246; 445.243; 259.099; 215.108	na	4	Dong, W., Ma, W. J., Ma, Y. B., Li, F. J., Li, T. Z., Wang, Y. C., ... & Chen, J. J. (2023). Guaiane‐type sesquiterpenoid dimers from Artemisia zhongdianensis and antihepatoma carcinoma activity via the p38MAPK pathway. Chinese Journal of Chemistry.
	10.5776	173.118	Unidentified		C9H18O3	[M-H]-	173.118	4.20443	na	na
	11.3404	173.118
	6.78592	181.05
	4.85623	191.036	Methoxy-coumarin-O-hexoside adduct	Coumarins
	6.26418	191.056	Feruloylquinic acid isomer 2 adduct	HCA derivatives
	11.3404	215.129
	5.1183	221.045	Dimethoxy coumarin-O-hexoside adduct	Coumarins
	14.9144	233.155
	6.03358	235.133
	12.5387	247.134	Unidentified		C15H20O3	[M-H]-	247.133	1.94419	203.143	na
	12.9242	247.134
	10.559	265.144	Unidentified		C15H22O4	[M-H]-	265.144	1.33629	221.155	254, 352
	10.8187	265.144
	14.9249	265.145
	11.6839	267.16
	12.6435	269.121
	6.03358	279.123
	7.16088	279.124
	9.46317	281.139	Unidentified		C15H22O5	[M-H]-	281.139	0.164373	243,097; 239,106	na
	13.5379	283.137
	13.7161	283.137
	8.72368	285.041
	15.1136	297.153
	14.9144	301.142
	5.45133	305.07	Unidentified						na	na
	11.1832	313.071
	8.80755	315.051
	5.27315	327.145
	10.1002	329.067
	14.9144	333.131
	12.6621	333.131
	10.559	333.131
	5.46182	337.093
	6.04407	337.093
	10.5381	344.053	Dihydroxytrimethoxyflavone adduct	Flavonoids
	6.76495	353.087
	6.94077	353.087
	11.3404	359.044
	4.85623	359.077
	5.003	369.082
	14.9249	369.129
	4.36597	371.061
	4.17967	371.061
	5.01348	375.092
	4.50223	386.072	Coumarin-O-hexoside adduct	Coumarins
	5.91017	393.079	cis-melilotoside adduct	HCA derivatives
	4.88768	393.08	trans-melilotoside adduct	HCA derivatives
	4.85623	416.083	Methoxy-coumarin-O-hexoside adduct	Coumarins
	12.3605	426.967
	16.645	429.194
	5.07637	431.119	Unidentified						na
	5.49327	431.192
	5.51423	433.207
	5.80535	435.09	Feruloylquinic acid isomer 1 adduct	HCA derivatives
	6.26418	435.09	Feruloylquinic acid isomer 2 adduct	HCA derivatives
	9.02528	435.092							na	na
	8.74465	435.092	Unidentified		C20H20O11	[M-H]-	435.093	-0.741689	367,963; 297,062; 285,038; 283,024	248, 340
	14.9249	437.116
	4.05388	447.113
	5.6586	449.108
	5.39893	455.153	Tuberonic acid hexoside adduct	Jasmonates
	6.26418	467.027	Feruloylquinic acid isomer 2 adduct	HCA derivatives
	6.9198	477.103		Flavonoids
	5.39893	487.09	Tuberonic acid hexoside adduct	Jasmonates
	10.4856	487.253
	9.9744	487.254
	8.73417	493.227
	9.193	493.228	Unidentified						na	na
	4.85623	498.009
	4.65947	501.124
	7.12943	503.157
	14.9144	505.103
	7.29478	507.113	Unidentified		C23H24O13	[M-H]-	507.114	-1.40917	286,009; 301,035; 258,013; 329,031	na
	14.8306	513.285
	7.26333	515.118	Dicaffeoylquinic acid isomer 5 adduct	HCA derivatives
	6.12792	523.218
	14.862	523.233
	5.1183	528.02	Dimethoxy coumarin-O-hexoside adduct	Coumarins
	7.82698	529.029
	6.18033	533.127	Unidentified		C25H26O13	[M-H]-	533.129	-3.85298	na	na
	5.91017	533.129	Unidentified		C25H26O13	[M-H]-	533.129	-0.418382	na	na
	8.08665	537.101	Dicaffeoylquinic acid isomer 7 adduct	HCA derivatives
	6.93028	545.13
	4.84577	547.992	Methoxy-coumarin-O-hexoside adduct	Coumarins
	8.08665	551.116	Caffeoylferuloylquinic acid isomer 4 adduct	HCA derivatives
	14.862	555.258
	5.62715	559.167
	14.0596	559.311							na	na
	14.2588	559.312	Unidentified		C28H48O11	[M-H]-	559.311	-0.140484
	6.64965	561.085	Mearnsetin hexoside adduct	Flavonoids
	5.64812	563.14
	5.80535	563.14		HCA derivatives
	6.00213	563.14
	6.52387	565.191
	8.33823	567.207
	6.94077	567.208
	6.89883	569.222
	14.862	570.235
	13.0895	570.754
	12.371	571.255
	14.9144	573.091
	6.35852	579.135
	5.88922	583.203	Unidentified							na
	6.04407	585.217
	5.357	593.151
	7.61972	595.076	Unidentified						314,992; 300,028	251, 340
	8.01567	597.122	Caffeoylferuloylquinic acid isomer 3 adduct	HCA derivatives
	8.08665	605.089	Dicaffeoylquinic acid isomer 7 adduct	HCA derivatives
	5.71102	605.172
	8.90998	611.138	Diferuloylquinic acid isomer adduct	HCA derivatives
	4.80383	611.161
	7.46248	615.043	Dicaffeoylquinic acid isomer 6 adduct	HCA derivatives
	8.01567	619.104	Caffeoylferuloylquinic acid isomer 3 adduct	HCA derivatives
	7.1504	625.086
	7.32622	625.213
	8.01567	629.06	Caffeoylferuloylquinic acid isomer 3 adduct	HCA derivatives
	7.41008	633.055	Dicaffeoylquinic acid isomer 6 adduct	HCA derivatives
	6.95125	639.156
	8.56645	639.228	Unidentified
	14.9144	641.079
	5.15785	649.139
	6.9198	669.168	Unidentified
	7.35767	683.255
	7.55683	693.202
	8.09713	695.14
	6.58675	695.166
	4.345	707.182
	6.34805	708.063	Quercetin-3-O-rutinoside adduct	Flavonoids
	14.9144	709.066
	8.55597	719.327	Unidentified						na	na
	13.2153	721.364	Unidentified		-	[M-H]-	-	-	277.218	na
	13.4354	721.364	Unidentified		-	[M-H]-	-	-	277.218	na
	6.34805	723.139	Quercetin-3-O-rutinoside adduct	Flavonoids
	7.11897	735.045	Dicaffeoylquinic acid isomer 4 adduct	HCA derivatives			515.119
	7.47297	739.209	Ferulic acid derivative adduct	HCA derivatives
	14.9144	777.053
	8.82852	781.218	Ferulic acid derivative adduct
	8.97288	803.197	Ferulic acid derivative adduct	HCA derivatives
	8.57693	803.197	Ferulic acid derivative adduct	HCA derivatives
	8.81803	803.199	Ferulic acid derivative adduct	HCA derivatives
	10.8397	811.448	Unidentified						631,381; 441,336	na
	14.9144	845.04
